# Supplementary material for: Refractive and Vector Outcomes of SMILE Pro with the VISUMAX 800 for High Astigmatism
Source: Vision (Basel). 2026 Jul 17;10(3):45. doi: 10.3390/vision10030045 (PMC13398261; doi:10.3390/vision10030045)
Supplement: Supplementary file 1 [file vision-10-00045-s001.zip]

Archive with 1 entries (1 files):
- vision-4386799-supplementary.pdf
